# Supplementary material for: Detection of SARS-CoV-2 in subcutaneous fat but not visceral fat, and the disruption of fat lymphocyte homeostasis in both fat tissues in the macaque
Source: Commun Biol. 2022 Jun 3;5:542. doi: 10.1038/s42003-022-03503-9 (PMC9166782; doi:10.1038/s42003-022-03503-9)
Supplement: Supplementary file 4 — Supplementary Data 1 [file 42003_2022_3503_MOESM4_ESM.xlsx]

## Sheet: Fig1b
Fig 1b
		Nasopharyngeal fluid
		0	1	2	3	4	5	6	7
	# Cyno 4	<LOD	2490000	6100000	3570000	49500000	5080000	9700000	1600000
	# Cyno 5	<LOD	21500000	48300000	294000000	9840000	383000	2690000	34900
	# Cyno 3	<LOD	1280000	157000000	123000000	6660000	2030000	1590000	19000000
	# Cyno 2	<LOD	77200	24600000	82100000	305000000	8130000	242000	33900000
	# Cyno 1	<LOD	209000	28300000	1030000000	15100000	85500000	11000000	1140000
	Tracheal
		0	1	2	3	4	5	6	7
	# Cyno 4	<LOD	18000000	59900000	64100	<LOD	<LOD	<LOD	<LOD
	# Cyno 5	<LOD	8030000	33500000	231000	1750	<LOD	6840	<LOD
	# Cyno 3	<LOD	3530000	56100000	5440000	475000	22400	853000	16700
	# Cyno 2	<LOD	30300000	6880000	15000000	34300000	1040	657000	4150
	# Cyno 1	<LOD	16500000	26400000	5100000	1870000	24700	56700	116000
	Bronchalveolar fluid
		0			3			6
	# Cyno 4	<LOD			2880000			20400
	# Cyno 5	<LOD			49900000			968000
	# Cyno 3	<LOD			3690000			50000
	# Cyno 2	<LOD			25400000			3940000
	# Cyno 1	<LOD			4470000			326000
Fig 1c
	IL6
		-2	0	2	4	6
	# Cyno 4	2		3	<LOD	1
	# Cyno 5	3	5	6	3	1
	# Cyno 3	3	8	6	2	5
	# Cyno 2	2	5	4	4	2
	# Cyno 1	1	1	<LOD	3	1
	TNFa
		-2	0	2	4	6
	# Cyno 4	9		14	7	<LOD
	# Cyno 5	8	2	17	<LOD	<LOD
	# Cyno 3	16	19	11	11	20
	# Cyno 2	29	53	37	54	19
	# Cyno 1	12	8	6	<LOD	1
	IL1b
		-2	0	2	4	6
	# Cyno 4	0.58	0.23	0.51	0.32	<LOD
	# Cyno 5	1.54	1.32	1.33	0.95	0.71
	# Cyno 3	1.51	4.58	1.12	1.01	2.33
	# Cyno 2	1.35	2.63	1.49	1.94	1.08
	# Cyno 1	0.64	0.32	0.36	0.03	<LOD
	MCP1
		-2	0	2	4	6
	# Cyno 4	162	223.89	1036	253	159
	# Cyno 5	240	208	1607	314	212
	# Cyno 3	135	118	216	174	156
	# Cyno 2	249	176	770	365	262
	# Cyno 1	394	327	1006	220	292
Fig 1d
	Adiponectin
		BL	D7
	# Cyno 4	20.488	75.916
	# Cyno 5	9.2647	19.965
	# Cyno 3	59.966	91.756
	# Cyno 2	249	255.8
	# Cyno 1	14.159	29.806
	Insulin
		BL	D7
	# Cyno 4	1037	3824
	# Cyno 5	866	2739
	# Cyno 3	715	2070
	# Cyno 2	807	1193
	# Cyno 1	625	1839
Fig 2a	SARS-CoV-2 RNA detection (in tissue, expressed /mg of adipose tissue)
		SCAT	VAT	Pericardic AT
	# Cyno 4	<LOD	<LOD	<LOD
	# Cyno 5	14.99	<LOD	<LOD
	# Cyno 3	66.5	<LOD	<LOD
	# Cyno 2	84.54	<LOD	<LOD
	# Cyno 1	257.04	<LOD	<LOD
Fig 2b	SARS-CoV-2 RNA detection (expressed as concentration in the PCR mix)
		SCAT	Visceral AT	Pericardic AT	Nasal fluid	Tracheal fluid	Rectal fluid
	# Cyno 4	<LOD	<LOD	<LOD	1600000	<LOD	<LOD
	# Cyno 5	14.99	<LOD	<LOD	34900	<LOD	<LOD
	# Cyno 3	66.5	<LOD	<LOD	19000000	16700	1420000
	# Cyno 2	84.54	<LOD	<LOD	33900000	4150	2470
	# Cyno 1	257.04	<LOD	<LOD	1140000	116000	10200
Fig 2c	ACE2 mRNA /PPIA mRNA normalized expression
		SCAT	VAT
	# Ctrl 1	1532.4	217.8
	# Ctrl 2	1606.4	0.7
	# Ctrl 3	523	5
	# Ctrl 4	26	4
	# Ctrl 5	518	357
	# Ctrl 6	756	240
	# Ctrl 7	1211	76
Fig 2e	% ACE2+ cells among adipocytes (microscopy)
		SCAT	VAT
	# Ctrl 1	8.5	7
	# Ctrl 2	9.5	12.5
	# Ctrl 3	11	12.5
	# Ctrl 4	12	18
	# Ctrl 5	20	19
	# Ctrl 6	21	31
Fig 3a	Nber SVF cells /gram of adipose tissue
		SCAT COVID+	VAT COVID+
	# Cyno 5	100490	230769
	# Cyno 4	2500000	1153846
	# Cyno 3	504000	846154
	# Cyno 2	90909	260204
	# Cyno 1	387097	119403
	# Cyno 6		734694
		SCAT Ctrl	VAT Ctrl
	# Ctrl 5	1235294	1078947
	# Ctrl 8	270000	472500
	# Ctrl 9	1400000	2053333
	# Ctrl 10	214953	1809210
	# Ctrl 11	503649	533333
Fig 3b	% CD45+ cells in SVF
		SCAT	VAT
	# Cyno 5	22.8	39.7
	# Cyno 3		74.2
	# Cyno 2	28.7	49.6
	# Cyno 1	28.4	34.5
	# Cyno 4	39	43.1
		SCAT Ctrl	VAT Ctrl
	# Ctrl 12	24.1	20.7
	# Ctrl 13	42.3	49.1
	# Ctrl 14	14.58	26.5
	# Ctrl 15		60.9
	# Ctrl 16	11.27	41.9
Fig 3c	CD4+ and CD8+ cells % among CD45+ SVF cells from SCAT and VAT
	%CD4+/CD45+				%CD8+/CD45+
		SCAT	VAT			SCAT	VAT
	# Cyno 5	19.62	20.06		# Cyno 5	15.89	14.51
	# Cyno 3		14.16		# Cyno 3		8.67
	# Cyno 2	4.38	21.99		# Cyno 2	0.17	14.53
	# Cyno 1	21.19	24.8		# Cyno 1	8.51	16.39
	# Cyno 4	6.18	12.81		# Cyno 4	3.56	8.48
	%CD4+/CD45+				%CD8+/CD45+
		SCAT	VAT			SCAT	VAT
	# Ctrl 12	13.69	10.95		# Ctrl 12	11.93	21.73
	# Ctrl 13	19.16	17.11		# Ctrl 13	24.21	30.09
	# Ctrl 14	5.53	14.97		# Ctrl 14	9.57	16.09
	# Ctrl 15		47.55		# Ctrl 15		9.83
	# Ctrl 16	7.51	15.19		# Ctrl 16	8.9	10.64
	Phenotyping of CD4+ and CD8+ cells in SCAT and VAT
Fig4a
	%CD69+/CD4+		%CD69+/CD8+		%PD1+/CD4+		%PD1+/CD8+
	SCAT	VAT	SCAT	VAT	SCAT	VAT	SCAT	VAT
# Cyno 5	3.37	1.95	4.32	1.07	59.1	54.8	51.5	52.7
# Cyno 3		1.52		0.75		36.6		25.1
# Cyno 2	1.39	1.77	0	0.18	21.2	51.8	44.3	41.8
# Cyno 1	0.6	7.45	1.7	5.6	68.8	64.9	20.2	37.7
# Cyno 4	2.74	0.17	1.52	0.06	26	39.6	21.4	36.2
# Ctrl 12	39.4	69.5	29.6	36	27.1	24.7	15.4	8.55
# Ctrl 13	50.8	51.3	40	29.6	34.7	38	11	8.94
# Ctrl 14	31	43.7	41	39	50.9	36.2	43.2	21.1
# Ctrl 15		21.1		15.3		15.9		4.69
# Ctrl 16	29.9	36.7	31.4	32.4	37.2	34.6	28.7	21.7
	%HLA-DR+/CD4+		%HLA-DR+/CD8+		%Ki67+/CD4+		%Ki67+/CD8+
	SCAT	VAT	SCAT	VAT	SCAT	VAT	SCAT	VAT
# Cyno 5	2.74	3.45	3.17	5.28	5.28	2.57	7.73	4.57
# Cyno 3		1.33		1.82		5.23		6.08
# Cyno 2	1.93	4.03	10.1	4.17	1.88	1.8	2.53	2.04
# Cyno 1	0.72	2.42	5.13	0.17	2.55	6.06	2.86	6.9
# Cyno 4	4.11	6.06	2.38	6.92	12.3	3.79	14.3	8.24
# Ctrl 12	18	17.5	10.4	5.29	3.26	0.66	6.16	1.39
# Ctrl 13	5.77	8.38	3.41	4.57	3	4.44	6.7	6.07
# Ctrl 14	10.6	6.29	6.33	4.15	6.35	4.03	10.8	8.15
# Ctrl 15		3.83		3.22		2.4		2.36
# Ctrl 16	5.72	8.1	7.37	6.57	3.51	6.77	7.3	7.39
Sup Fig 2	% CD69+ among CD4 and CD8 T cells in the blood
		CD4+ cells	CD8+ cells
	# Cyno 5	5.63	0.35
	# Cyno 3	5.9	1.8
	# Cyno 2	4.13	0.14
	# Cyno 1	6.28	0.84
	# Cyno 4	8.84	1.01
	# Ctrl 14	2.89	7.65
	# Ctrl 17	0.77	2.46
	# Ctrl 12	3.82	3.76
	# Ctrl 13	1.45	11.7
Sup Fig 3	T cell numbers in the blood (103 cells/mL)
	dpi	# Cyno 4	# Cyno 5	# Cyno 3	# Cyno 2	# Cyno 1	mediane
	-2	2	1.7	1.7	2	2.3	2
	0	2	2.3	1.6	2.3	2.4	2.3
	2	1.1	0.9	0.9	1.1	0.9	0.9
	4	2	1.8	1.6	1.4	1.2	1.6
	6	1.5	2	1.6	1.5	2.1	1.6
	7	2.6	2.1	2.2	1.7	2.5	2.2

## Sheet: Fig1c
IL6
	-2	0	2	4	6
# Cyno 4	2		3	<LOD	1
# Cyno 5	3	5	6	3	1
# Cyno 3	3	8	6	2	5
# Cyno 2	2	5	4	4	2
# Cyno 1	1	1	<LOD	3	1
TNFa
	-2	0	2	4	6
# Cyno 4	9		14	7	<LOD
# Cyno 5	8	2	17	<LOD	<LOD
# Cyno 3	16	19	11	11	20
# Cyno 2	29	53	37	54	19
# Cyno 1	12	8	6	<LOD	1
IL1b
	-2	0	2	4	6
# Cyno 4	0.58	0.23	0.51	0.32	<LOD
# Cyno 5	1.54	1.32	1.33	0.95	0.71
# Cyno 3	1.51	4.58	1.12	1.01	2.33
# Cyno 2	1.35	2.63	1.49	1.94	1.08
# Cyno 1	0.64	0.32	0.36	0.03	<LOD
MCP1
	-2	0	2	4	6
# Cyno 4	162	223.89	1036	253	159
# Cyno 5	240	208	1607	314	212
# Cyno 3	135	118	216	174	156
# Cyno 2	249	176	770	365	262
# Cyno 1	394	327	1006	220	292

## Sheet: Fig1d
Leptin
	BL	D7
# Cyno 4	635	147
# Cyno 5	822	392
# Cyno 3	110	95
# Cyno 2	710	665
# Cyno 1	56	<LOD
Adiponectin
	BL	D7
# Cyno 4	20.488	75.916
# Cyno 5	9.2647	19.965
# Cyno 3	59.966	91.756
# Cyno 2	249	255.8
# Cyno 1	14.159	29.806
Insulin
	BL	D7
# Cyno 4	1037	3824
# Cyno 5	866	2739
# Cyno 3	715	2070
# Cyno 2	807	1193
# Cyno 1	625	1839

## Sheet: Fig 2a
	SARS-CoV-2 RNA detection (in tissue, expressed /mg of adipose tissue)
		SCAT	VAT	Pericardic AT
	# Cyno 4	<LOD	<LOD	<LOD
	# Cyno 5	14.99	<LOD	<LOD
	# Cyno 3	66.5	<LOD	<LOD
	# Cyno 2	84.54	<LOD	<LOD
	# Cyno 1	257.04	<LOD	<LOD

## Sheet: Fig 2b
	SARS-CoV-2 RNA detection (expressed as concentration in the PCR mix)
		SCAT	Visceral AT	Pericardic AT	Nasal fluid	Tracheal fluid	Rectal fluid
	# Cyno 4	<LOD	<LOD	<LOD	1600000	<LOD	<LOD
	# Cyno 5	14.99	<LOD	<LOD	34900	<LOD	<LOD
	# Cyno 3	66.5	<LOD	<LOD	19000000	16700	1420000
	# Cyno 2	84.54	<LOD	<LOD	33900000	4150	2470
	# Cyno 1	257.04	<LOD	<LOD	1140000	116000	10200

## Sheet: Fig 2c
	ACE2 mRNA /PPIA mRNA normalized expression
		SCAT	VAT
	# Ctrl 1	1532.4	217.8
	# Ctrl 2	1606.4	0.7
	# Ctrl 3	523	5
	# Ctrl 4	26	4
	# Ctrl 5	518	357
	# Ctrl 6	756	240
	# Ctrl 7	1211	76

## Sheet: Fig 2e
	% ACE2+ adipocytes (microscopy)
		SCAT	VAT
	# Ctrl 1	8.5	7
	# Ctrl 2	9.5	12.5
	# Ctrl 3	11	12.5
	# Ctrl 4	12	18
	# Ctrl 5	20	19
	# Ctrl 6	21	31

## Sheet: Fig 3a
	Nber SVF cells /gram of adipose tissue
		SCAT COVID+	VAT COVID+
	# Cyno 5	100490	230769
	# Cyno 4	2500000	1153846
	# Cyno 3	504000	846154
	# Cyno 2	90909	260204
	# Cyno 1	387097	119403
	# Cyno 6		734694
		SCAT Ctrl	VAT Ctrl
	# Ctrl 5	1235294	1078947
	# Ctrl 8	270000	472500
	# Ctrl 9	1400000	2053333
	# Ctrl 10	214953	1809210
	# Ctrl 11	503649	533333

## Sheet: Fig 3b
	% CD45+ cells in SVF
		SCAT	VAT
	# Cyno 5	22.8	39.7
	# Cyno 3		74.2
	# Cyno 2	28.7	49.6
	# Cyno 1	28.4	34.5
	# Cyno 4	39	43.1
		SCAT Ctrl	VAT Ctrl
	# Ctrl 12	24.1	20.7
	# Ctrl 13	42.3	49.1
	# Ctrl 14	14.58	26.5
	# Ctrl 15		60.9
	# Ctrl 16	11.27	41.9

## Sheet: Fig 3c
	CD4+ and CD8+ cells % among CD45+ SVF cells from SCAT and VAT
	%CD4+/CD45+				%CD8+/CD45+
		SCAT	VAT			SCAT	VAT
	# Cyno 5	19.62	20.06		# Cyno 5	15.89	14.51
	# Cyno 3		14.16		# Cyno 3		8.67
	# Cyno 2	4.38	21.99		# Cyno 2	0.17	14.53
	# Cyno 1	21.19	24.8		# Cyno 1	8.51	16.39
	# Cyno 4	6.18	12.81		# Cyno 4	3.56	8.48
	%CD4+/CD45+				%CD8+/CD45+
		SCAT	VAT			SCAT	VAT
	# Ctrl 12	13.69	10.95		# Ctrl 12	11.93	21.73
	# Ctrl 13	19.16	17.11		# Ctrl 13	24.21	30.09
	# Ctrl 14	5.53	14.97		# Ctrl 14	9.57	16.09
	# Ctrl 15		47.55		# Ctrl 15		9.83
	# Ctrl 16	7.51	15.19		# Ctrl 16	8.9	10.64

[truncated: 3 more sheets: Fig4a, Suppl Fig 2, Suppl Fig 3]
